# Supplementary material for: The Presence of esat-6 and cfp10 and Other Gene Orthologs of the RD 1 Region in Non-Tuberculous Mycobacteria, Mycolicibacteria, Mycobacteroides and Mycolicibacter as Possible Impediments for the Diagnosis of (Animal) Tuberculosis
Source: Microorganisms. 2024 Jun 5;12(6):1151. doi: 10.3390/microorganisms12061151 (PMC11206017; doi:10.3390/microorganisms12061151)
Supplement: Supplementary file 1 [file microorganisms-12-01151-s001.zip]

Archive with 4 entries (4 files):
- esxA fig S1.pptx
- esxB Fig S2.pptx
- Fig S3.pptx
- Figure s 4.pptx
